# Supplementary material for: Exploring the Genetic Diversity of Epstein–Barr Virus among Patients with Gastric Cancer in Southern Chile
Source: Int J Mol Sci. 2023 Jul 10;24(14):11276. doi: 10.3390/ijms241411276 (PMC10378801; doi:10.3390/ijms241411276)
Supplement: Supplementary file 1 [file ijms-24-11276-s001.zip]

Archive with 1 entries (1 files):
- ijms-2434249-SI.pdf
